# Supplementary material for: Tgif1-deficiency impairs cytoskeletal architecture in osteoblasts by activating PAK3 signaling
Source: eLife. 2024 Apr 25;13:RP94265. doi: 10.7554/eLife.94265 (PMC11045221; doi:10.7554/eLife.94265)
Supplement: Figure 3—figure supplement 1—source data 1. [file elife-94265-fig3-figsupp1-data1.zip]

Archive with 13 entries (13 files):
- Figure 3-figure supplement 1-source data 1/Figure 3 supplement 1-source data 1_1.tif
- Figure 3-figure supplement 1-source data 1/Figure 3 supplement 1-source data 1_10.tif
- Figure 3-figure supplement 1-source data 1/Figure 3 supplement 1-source data 1_11.tif
- Figure 3-figure supplement 1-source data 1/Figure 3 supplement 1-source data 1_12.tif
- Figure 3-figure supplement 1-source data 1/Figure 3 supplement 1-source data 1_13.tif
- Figure 3-figure supplement 1-source data 1/Figure 3 supplement 1-source data 1_2.tif
- Figure 3-figure supplement 1-source data 1/Figure 3 supplement 1-source data 1_3.tif
- Figure 3-figure supplement 1-source data 1/Figure 3 supplement 1-source data 1_5.tif
- Figure 3-figure supplement 1-source data 1/Figure 3 supplement 1-source data 1_6.tif
- Figure 3-figure supplement 1-source data 1/Figure 3 supplement 1-source data 1_7.tif
- Figure 3-figure supplement 1-source data 1/Figure 3 supplement 1-source data 1_8.tif
- Figure 3-figure supplement 1-source data 1/Figure 3 supplement 1-source data 1_9.tif
- Figure 3-figure supplement 1-source data 1/Figure 3 supplement 1-source data1_4.tif
