# Supplementary material for: Tgif1-deficiency impairs cytoskeletal architecture in osteoblasts by activating PAK3 signaling
Source: eLife. 2024 Apr 25;13:RP94265. doi: 10.7554/eLife.94265 (PMC11045221; doi:10.7554/eLife.94265)
Supplement: Figure 3—figure supplement 3—source data 1. [file elife-94265-fig3-figsupp3-data1.zip]

Archive with 3 entries (3 files):
- Figure 3-figure supplement 3-source data 1/Figure 3 supplement 3-source data  1_3.tif
- Figure 3-figure supplement 3-source data 1/Figure 3 supplement 3-source data 1_1.tif
- Figure 3-figure supplement 3-source data 1/Figure 3 supplement 3-source data 1_2.tif
