# Supplementary material for: Tgif1-deficiency impairs cytoskeletal architecture in osteoblasts by activating PAK3 signaling
Source: eLife. 2024 Apr 25;13:RP94265. doi: 10.7554/eLife.94265 (PMC11045221; doi:10.7554/eLife.94265)
Supplement: Figure 3—figure supplement 3—source data 2. [file elife-94265-fig3-figsupp3-data2.zip]

Archive with 1 entries (1 files):
- Figure 3-figure supplement 3-source data 2/Figure 3- supplement 3-source data 2.pdf
