# Supplementary material for: Tgif1-deficiency impairs cytoskeletal architecture in osteoblasts by activating PAK3 signaling
Source: eLife. 2024 Apr 25;13:RP94265. doi: 10.7554/eLife.94265 (PMC11045221; doi:10.7554/eLife.94265)
Supplement: Figure 4—source data 6. [file elife-94265-fig4-data6.zip]

Archive with 3 entries (3 files):
- Figure 4-source data 6/Figure 4-source data 6_1.tif
- Figure 4-source data 6/Figure 4-source data 6_2.tif
- Figure 4-source data 6/Figure F- source data 6_3.tif
