# Supplementary material for: Tgif1-deficiency impairs cytoskeletal architecture in osteoblasts by activating PAK3 signaling
Source: eLife. 2024 Apr 25;13:RP94265. doi: 10.7554/eLife.94265 (PMC11045221; doi:10.7554/eLife.94265)
Supplement: Figure 4—source data 7. [file elife-94265-fig4-data7.zip]

Archive with 1 entries (1 files):
- Figure 4-source data 7/Figure 4F-source data 7.pdf
